# Supplementary material for: Synergistic inhibition of gastric cancer cell proliferation by concanavalin A and silibinin via attenuation of the JAK/STAT3 signaling pathway and molecular docking analysis
Source: Hereditas. 2025 May 11;162:73. doi: 10.1186/s41065-025-00438-z (PMC12067676; doi:10.1186/s41065-025-00438-z)
Supplement: Supplementary file 1 — Supplementary Material 1. [file 41065_2025_438_MOESM1_ESM.zip]

Archive with 3 entries (3 files):
- Fig 2b-Uncropped Gel.pdf
- Fig 8-Uncropped Blots.pdf
- Fig 9-Uncropped Blots.pdf
